# Supplementary material for: Elaborate the Mechanism of Ancient Classic Prescriptions (Erzhi Formula) in Reversing GIOP by Network Pharmacology Coupled with Zebrafish Verification
Source: Evid Based Complement Alternat Med. 2022 Jan 10;2022:7019792. doi: 10.1155/2022/7019792 (PMC8763506; doi:10.1155/2022/7019792)
Supplement: Supplementary Materials — Supplementary File 1: 51 molecular docking results. Supplementary File 2: 51 molecular docking diagrams of EZF for treating GIOP. Supplementary File 3: determination of active components in EZF by HPLC. [file 7019792.f1.zip]

Archive with 3 entries (3 files):
- 7019792.f1/Supplementary File 1.docx
- 7019792.f1/Supplementary File 2 .docx
- 7019792.f1/Supplementary File 3.docx
